# Supplementary material for: Impact of Perioperative Antibiotic Prophylaxis in Caesarean Section on the Maternal Gut Microbiome: A Systematic Review
Source: J Clin Med. 2025 Jul 18;14(14):5104. doi: 10.3390/jcm14145104 (PMC12295807; doi:10.3390/jcm14145104)
Supplement: Supplementary file 1 [file jcm-14-05104-s001.zip]

Archive with 5 entries (5 files):
- Supplementary File_S1_search_strategy.pdf
- Supplementary File_S2_extracted_data.xlsx
- Supplementary File_S3_excluded_studies.pdf
- Supplementary File_S4_PRISMA_2020_Checklist.pdf
- Supplementary File_S5_PRISMA-S_Checklist.pdf
