# Supplementary material for: Impact of Perioperative Antibiotic Prophylaxis in Caesarean Section on the Maternal Gut Microbiome: A Systematic Review
Source: J Clin Med. 2025 Jul 18;14(14):5104. doi: 10.3390/jcm14145104 (PMC12295807; doi:10.3390/jcm14145104)
Supplement: Supplementary file 1 [file jcm-14-05104-s001.zip › Supplementary File_S2_extracted_data.xlsx]

## Sheet: compiled data
publication						mothers			antibiotic intervention during birth					antibiotic regime (iv)		methods		alpha-diversity							beta-diversity
first author	year of publication	country	scope	main result	total study population	number of mothers included (%)	mothers with CS (%)	mothers with VD (%)	total (%)	antibiotic intervention in CS (%)	antibiotic intervention in VD (%)	antibiotic intervention not reported (%)	CONTROL mothers without peripartal antibiotic intervention (%)	prophylaxis during CS	before delivery (CS and VD)	time of sampling	sequencing method (platform)	Chao1 index (median +/- SE, IQR)	functional Chao1 index (median +/- SE, IQR)	Shannon index (median +/- SE, IQR)	functional Shannon index (median +/- SE, IQR)	richness estimator N (median +/- SE, IQR)	functional richness estimator N (median +/- SE, IQR)	operational taxonomic units (OTUs)	Adonis-analysis of Bray-Curtis-Dissimilarity intrapartum antibiotic prophylaxis (IAP)	Adonis-analysis of Bray-Curtis-Dissimilarity C-section	Adonis-analysis of Bray-Curtis-Dissimilarity VD	Bray-Curtis-Dissimilarity Genus-level (median, IQR)	Bray-Curtis-Dissimilarity MetaOTUs (median (IQR))	PCoA of Gower distances (dissimilarity threshold > 0,8)	ANOSIM of Bray-Curtis-Dissimilarity	UniFrac (unweighted) KO level (median (IQR))
Shao	2019	UK	impact of cesarean section on neonatal gut microbiota development	C-section disrupts maternal microbial transfer, increases colonization by hospital-associated pathogens	771	175	65	110	90	65	25	77	8	not reported	not reported	before OR after OR during delivery	Whole Genome Sequencing (Illumina Hiseq2500 v4)	not reported	not reported	3.125 (SE not reported) 0.4375 (2.875 - 3.3125)	not reported	not reported	not reported	not reported	p = 0.8342 R^2 = 1.492	not reported (insufficient metadata)	p = 0.9371 R^2 = 4.693	not reported	not reported	not reported	not reported	not reported
						100	37.1429	62.8571	51.4286	37.1429	14.2857	44	4.57143
Bäckhed	2015	Sweden	dynamics of infant gut microbiome influenced by delivery mode and feeding	cessation of breastfeeding drives functional maturation to an adult-like microbiome	196	98	15	83	not reported	10	10	not reported	not reported	1 x 4 g Piperacillin/Tazobactam (8) 1 x 600 mg Clindamycin (2)	1-4 x 3 g Benzylpenicillin (12) 1 x 900 mg Clindamycin (1)	2 days after delivery	Whole Genome Sequencing (Illumina Hiseq2000)	not reported	not reported	not reported	not reported	not reported	not reported	690 (only VD deliveries)	not reported	not reported	not reported	vaginally: 0.425 (0.500-0.3515) CS: 0.495 (0.590-0.425) between CS/VD: 0.475 (0.570-0.40)	vaginally: 0.590 (0.635-0.545) CS: 0.655 (0.595-0.515) between CS/VD: 0.620 (0.705-0.560)	not reported	not reported	not reported (mothers vs infants 0.1725 (0.2125-0.1400))
						100	15.3061	84.6939	not applicable	not applicable	not applicable	not applicable	not applicable
Vallès	2014	Spain	taxonomic and functional gut microbiota succession in infants	two-phase succession driven by solid food; progresses toward maternal microbiota but incomplete by one year	26	13	3	10	6	3	3	0	7	Amoxicillin (3) (dosage not reported)	Benzylpenicillin (1) Amoxicillin (2) (dosages not reported)	1 week prior to delivery; 1 year after delivery	Whole Genome Sequencing (454 pyro-sequencing)	337.18 (+/- 13.43) 79.86 (193.48 - 512.90)	95.71 (+/- 0.77) 3.20 (89.22 - 102.1)	3.28 (+/- 0.12) 0.83 (1.36 - 4.66)	5.77 (+/- 0.01) 0.07 (5.63 - 5.90)	238.82 (+/- 9.44) 55.82 (136.38 - 359.66)	90.98 (+/- 0.43) 2.24 (86.69 - 95.65)	not reported	not reported	not reported	not reported	not reported	not reported	mothers before vs after birth: p (taxonomic) = 0.4500280, p (functional) = 0.4792706	mothers before vs after birth: p (taxonomic) = 0.2241, p (functional) = 0.0798	not reported
						100	23.0769	76.9231	46.1538	23.0769	23.0769	0	53.8462
